# Supplementary material for: De-obstruction of bladder outlet in humans reverses organ remodelling by normalizing the expression of key transcription factors
Source: BMC Urol. 2024 Feb 7;24:33. doi: 10.1186/s12894-024-01417-8 (PMC10848355; doi:10.1186/s12894-024-01417-8)
Supplement: Supplementary file 1 — Additional file 1: Supplementary Figure S1. Gene groups regulated during de-obstruction in HP and MP bladders. Supplementary Figure S2. Expression of uroplakin genes and THBS4 and their regulation after de-obstruction. transcriptomics_DEGs. proteomics_DEPs. 22gene signature. Sox21_ClusterC2_DEPs. Sox21_ClusterC2_DEGs. Sox21_ClusterC4_DEGs. Sox21_ClusterC5_DEGs. session_info. [file 12894_2024_1417_MOESM1_ESM.zip]

Archive with 2 entries (2 files):
- lists_supplementary.zip
- Supplementary Figures with Legends.pdf
